# Supplementary material for: Patient Participation and the Environment: A Scoping Review of Instruments
Source: Int J Environ Res Public Health. 2022 Feb 11;19(4):2003. doi: 10.3390/ijerph19042003 (PMC8872044; doi:10.3390/ijerph19042003)
Supplement: Supplementary file 1 [file ijerph-19-02003-s001.zip]

Archive with 1 entries (1 files):
- ijerph-1535799-supplementary.pdf
